# Supplementary material for: Lipoprotein Lipase: Structure, Function, and Genetic Variation
Source: Genes (Basel). 2025 Jan 5;16(1):55. doi: 10.3390/genes16010055 (PMC11764694; doi:10.3390/genes16010055)
Supplement: Supplementary file 1 [file genes-16-00055-s001.zip]

Archive with 1 entries (1 files):
- genes-3401157-supplementary.pdf
